# Supplementary material for: Protein Kinase D2 Regulates GRASP65 Phosphorylation and Golgi Ribbon Unlinking During G2/M Transition
Source: Cells. 2026 Mar 21;15(6):565. doi: 10.3390/cells15060565 (PMC13025926; doi:10.3390/cells15060565)
Supplement: Supplementary file 1 [file cells-15-00565-s001.zip]

Archive with 1 entries (1 files):
- cells-4180955-supplementary.pdf
